# Supplementary material for: Mapping the breeding sites of Anopheles gambiae s. l. in areas of residual malaria transmission in central western Senegal
Source: PLoS One. 2020 Dec 11;15(12):e0236607. doi: 10.1371/journal.pone.0236607 (PMC7732347; doi:10.1371/journal.pone.0236607)
Supplement: S1 File — (ZIP) [file pone.0236607.s001.zip]

Archive with 54 entries (51 files):
- PROJET VILLAGE DE DJILAKH/
- PROJET VILLAGE DE DJILAKH/Djilakh.jpg
- __MACOSX/
- __MACOSX/PROJET VILLAGE DE DJILAKH/
- __MACOSX/PROJET VILLAGE DE DJILAKH/._Djilakh.jpg
- PROJET VILLAGE DE DJILAKH/Gites.cpg
- __MACOSX/PROJET VILLAGE DE DJILAKH/._Gites.cpg
- PROJET VILLAGE DE DJILAKH/Gites.dbf
- __MACOSX/PROJET VILLAGE DE DJILAKH/._Gites.dbf
- PROJET VILLAGE DE DJILAKH/Gites.prj
- __MACOSX/PROJET VILLAGE DE DJILAKH/._Gites.prj
- PROJET VILLAGE DE DJILAKH/Gites.sbn
- __MACOSX/PROJET VILLAGE DE DJILAKH/._Gites.sbn
- PROJET VILLAGE DE DJILAKH/Gites.sbx
- __MACOSX/PROJET VILLAGE DE DJILAKH/._Gites.sbx
- PROJET VILLAGE DE DJILAKH/Gites.shp
- __MACOSX/PROJET VILLAGE DE DJILAKH/._Gites.shp
- PROJET VILLAGE DE DJILAKH/Gites.shx
- __MACOSX/PROJET VILLAGE DE DJILAKH/._Gites.shx
- PROJET VILLAGE DE DJILAKH/Gites.xlsx
- __MACOSX/PROJET VILLAGE DE DJILAKH/._Gites.xlsx
- PROJET VILLAGE DE DJILAKH/Hameaux Djilakh.csv
- __MACOSX/PROJET VILLAGE DE DJILAKH/._Hameaux Djilakh.csv
- PROJET VILLAGE DE DJILAKH/Hameaux Djilakh.xlsx
- __MACOSX/PROJET VILLAGE DE DJILAKH/._Hameaux Djilakh.xlsx
- PROJET VILLAGE DE DJILAKH/Limite village.dbf
- __MACOSX/PROJET VILLAGE DE DJILAKH/._Limite village.dbf
- PROJET VILLAGE DE DJILAKH/Limite village.kmz
- __MACOSX/PROJET VILLAGE DE DJILAKH/._Limite village.kmz
- PROJET VILLAGE DE DJILAKH/Limite village.prj
- __MACOSX/PROJET VILLAGE DE DJILAKH/._Limite village.prj
- PROJET VILLAGE DE DJILAKH/Limite village.qpj
- __MACOSX/PROJET VILLAGE DE DJILAKH/._Limite village.qpj
- PROJET VILLAGE DE DJILAKH/Limite village.shp
- __MACOSX/PROJET VILLAGE DE DJILAKH/._Limite village.shp
- PROJET VILLAGE DE DJILAKH/Limite village.shx
- __MACOSX/PROJET VILLAGE DE DJILAKH/._Limite village.shx
- PROJET VILLAGE DE DJILAKH/Projet Djilakh.mxd
- __MACOSX/PROJET VILLAGE DE DJILAKH/._Projet Djilakh.mxd
- PROJET VILLAGE DE DJILAKH/Village.cpg
- __MACOSX/PROJET VILLAGE DE DJILAKH/._Village.cpg
- PROJET VILLAGE DE DJILAKH/Village.dbf
- __MACOSX/PROJET VILLAGE DE DJILAKH/._Village.dbf
- PROJET VILLAGE DE DJILAKH/Village.prj
- __MACOSX/PROJET VILLAGE DE DJILAKH/._Village.prj
- PROJET VILLAGE DE DJILAKH/Village.sbn
- __MACOSX/PROJET VILLAGE DE DJILAKH/._Village.sbn
- PROJET VILLAGE DE DJILAKH/Village.sbx
- __MACOSX/PROJET VILLAGE DE DJILAKH/._Village.sbx
- PROJET VILLAGE DE DJILAKH/Village.shp
- __MACOSX/PROJET VILLAGE DE DJILAKH/._Village.shp
- PROJET VILLAGE DE DJILAKH/Village.shx
- __MACOSX/PROJET VILLAGE DE DJILAKH/._Village.shx
- __MACOSX/._PROJET VILLAGE DE DJILAKH
