# Supplementary material for: Mapping the breeding sites of Anopheles gambiae s. l. in areas of residual malaria transmission in central western Senegal
Source: PLoS One. 2020 Dec 11;15(12):e0236607. doi: 10.1371/journal.pone.0236607 (PMC7732347; doi:10.1371/journal.pone.0236607)
Supplement: S1 File — (ZIP) [file pone.0236607.s001.zip › PROJET VILLAGE DE DJILAKH/Gites.xlsx]

## Sheet: Gites
Noms des gites	X	Y
Ngass Ndeb	298059	1605721
Route de REVA	298828	1605670
Falar	298072	1604688
Cele	299687	1607793
Mboudaye	297903	1604130
Sassar	299214	1607219
Nakhane	297792	1604913
Ngass Mbaal	297866	1605079
Mbel Ngagane	297522	1604567
