# Supplementary material for: Mapping the breeding sites of Anopheles gambiae s. l. in areas of residual malaria transmission in central western Senegal
Source: PLoS One. 2020 Dec 11;15(12):e0236607. doi: 10.1371/journal.pone.0236607 (PMC7732347; doi:10.1371/journal.pone.0236607)
Supplement: S1 File — (ZIP) [file pone.0236607.s001.zip › PROJET VILLAGE DE DJILAKH/Hameaux Djilakh.csv]

Hameaux � faible risque	X	Y	Nbre de cas
Keur Lamane	296597	1606579	0
Keur Ablaye Diaw	295872	1608105	0
Mbafaye	295944	1606536	0
Keur Demba	298713	1609348	4
Keur Ndiogou	299585	1610160	4
Sanghaye	296401	1605589	4
Keur Alassane Ndiaye	296743	1606260	4
Keur Ndoune	298000	1608302	4
Keur Bouguel	296212	1605166	4
Keur Malamine Tidiane	297075	1606750	4
Cass Mass	299537	1607859	8
Passoum	298326	1606914	8
Ngack	297864	1605408	8
Ngagane	297705	1604288	8
Keur Ibra Dieng	299019	1608555	8
Keur Demba Diagne	296226	1604720	8
