# Supplementary material for: Mapping the breeding sites of Anopheles gambiae s. l. in areas of residual malaria transmission in central western Senegal
Source: PLoS One. 2020 Dec 11;15(12):e0236607. doi: 10.1371/journal.pone.0236607 (PMC7732347; doi:10.1371/journal.pone.0236607)
Supplement: S1 File — (ZIP) [file pone.0236607.s001.zip › PROJET VILLAGE DE DJILAKH/Limite village.prj]

PROJCS["WGS_1984_UTM_Zone_28N",GEOGCS["GCS_WGS_1984",DATUM["D_WGS_1984",SPHEROID["WGS_1984",6378137,298.257223563]],PRIMEM["Greenwich",0],UNIT["Degree",0.017453292519943295]],PROJECTION["Transverse_Mercator"],PARAMETER["latitude_of_origin",0],PARAMETER["central_meridian",-15],PARAMETER["scale_factor",0.9996],PARAMETER["false_easting",500000],PARAMETER["false_northing",0],UNIT["Meter",1]]
