# Supplementary material for: Mapping the breeding sites of Anopheles gambiae s. l. in areas of residual malaria transmission in central western Senegal
Source: PLoS One. 2020 Dec 11;15(12):e0236607. doi: 10.1371/journal.pone.0236607 (PMC7732347; doi:10.1371/journal.pone.0236607)
Supplement: S1 File — (ZIP) [file pone.0236607.s001.zip › PROJET VILLAGE DE DJILAKH/Limite village.qpj]

PROJCS["WGS 84 / UTM zone 28N",GEOGCS["WGS 84",DATUM["WGS_1984",SPHEROID["WGS 84",6378137,298.257223563,AUTHORITY["EPSG","7030"]],AUTHORITY["EPSG","6326"]],PRIMEM["Greenwich",0,AUTHORITY["EPSG","8901"]],UNIT["degree",0.0174532925199433,AUTHORITY["EPSG","9122"]],AUTHORITY["EPSG","4326"]],PROJECTION["Transverse_Mercator"],PARAMETER["latitude_of_origin",0],PARAMETER["central_meridian",-15],PARAMETER["scale_factor",0.9996],PARAMETER["false_easting",500000],PARAMETER["false_northing",0],UNIT["metre",1,AUTHORITY["EPSG","9001"]],AXIS["Easting",EAST],AXIS["Northing",NORTH],AUTHORITY["EPSG","32628"]]
